# Supplementary material for: Amorphous BN-Based Synaptic Device with High Performance in Neuromorphic Computing
Source: Materials (Basel). 2023 Oct 15;16(20):6698. doi: 10.3390/ma16206698 (PMC10608025; doi:10.3390/ma16206698)
Supplement: Supplementary file 1 [file materials-16-06698-s001.zip]

Archive with 1 entries (1 files):
- materials-2635733-supplementary.pdf
